# Supplementary material for: Characterization of Human Subcutaneous Adipose Tissue and Validation of the Banking Procedure for Autologous Transplantation
Source: Int J Mol Sci. 2023 May 3;24(9):8190. doi: 10.3390/ijms24098190 (PMC10179225; doi:10.3390/ijms24098190)
Supplement: Supplementary file 1 [file ijms-24-08190-s001.zip]

Archive with 1 entries (1 files):
- ijms-2239320-supplementary.pdf
